# Supplementary material for: Trends in HIV/AIDS morbidity and mortality in Eastern Mediterranean countries, 1990–2015: findings from the Global Burden of Disease 2015 study
Source: Int J Public Health. 2017 Aug 3;63(Suppl 1):123–36. doi: 10.1007/s00038-017-1023-0 (PMC5702264; doi:10.1007/s00038-017-1023-0)
Supplement: Supplementary file 2 — Supplementary material 2 (XLSX 28 kb) [file 38_2017_1023_MOESM2_ESM.xlsx]

## Sheet: kreporter (62)
Trends in HIV/AIDS morbidity and mortality in Eastern Mediterranean countries, 1990–2015: Findings from the Global Burden of Disease 2015 study
Prefix	First Name:	Middle Name 1	Middle Name 2	Last Name:	Highest degree	Department	Institution/Organization	Institution/Organization City	Institution/Organization State	Institution/Organization Country	Department 2	Institution/Organization 2	Institution/Organization 2 City	Institution/Organization 2 State	Institution/Organization 2 Country	Department 3	Institution/Organization 3	Institution/Organization 3 City	Institution/Organization 3 State	Institution/Organization 3 Country	Department 4	Institution/Organization 4	Institution/Organization 4 City	Institution/Organization 4 State	Institution/Organization 4 Country
Dr.	Charbel			El Bcheraoui	PhD	Institute for Health Metrics and Evaluation	University of Washington	Seattle	Washington	United_States
Dr.	Haidong			Wang	PhD	Institute for Health Metrics and Evaluation	University of Washington	Seattle	Washington	United_States
Dr.	Raghid			Charara	MD		American University of Beirut	Beirut		Lebanon
Dr.	Ibrahim			Khalil	PhD	Institute for Health Metrics and Evaluation	University of Washington	Seattle	Washington	United_States
Dr.	Maziar			Moradi-Lakeh	MD	Department of Community Medicine, Preventive Medicine and Public Health Research Center, Gastrointestinal and Liver Disease Research Center (GILDRC)	Iran University of Medical Sciences	Tehran		Iran
Dr.	Ashkan			Afshin	MD	Institute for Health Metrics and Evaluation	University of Washington	Seattle	Washington	United_States
Mr.	Michael			Collison		Institute for Health Metrics and Evaluation	University of Washington	Seattle	Washington	United_States
Ms.	Farah			Daoud	BA/BS	Institute for Health Metrics and Evaluation	University of Washington	Seattle	Washington	United_States
Ms.	Adrienne			Chew	ND	Institute for Health Metrics and Evaluation	University of Washington	Seattle	Washington	United_States
Mr.	Kristopher	J.		Krohn	BA	Institute for Health Metrics and Evaluation	University of Washington	Seattle	Washington	United_States
Mr.	Austin			Carter	BS	Institute for Health Metrics and Evaluation	University of Washington	Seattle	Washington	United_States
Dr.	Kyle	J.		Foreman	PhD	Institute for Health Metrics and Evaluation	University of Washington	Seattle	Washington	United_States		Imperial College London	London		United_Kingdom
Dr.	Fei			He	PhD	Institute for Health Metrics and Evaluation	University of Washington	Seattle	Washington	United_States
Dr.	Nicholas	J		Kassebaum	MD	Institute for Health Metrics and Evaluation	University of Washington	Seattle	Washington	United_States	Department of Anesthesiology & Pain Medicine	Seattle Children’s Hospital	Seattle	Washington	United_States
Mr.	Michael			Kutz	BS	Institute for Health Metrics and Evaluation	University of Washington	Seattle	Washington	United_States
Ms.	Mojde			Mirarefin	MPH	Institute for Health Metrics and Evaluation	University of Washington	Seattle	Washington	United_States		Hunger Action Los Angeles	Los Angeles	CA	United_States
Mr.	Grant			Nguyen	MPH	Institute for Health Metrics and Evaluation	University of Washington	Seattle	Washington	United_States
Mr.	Naris			Silpakit	BS	Institute for Health Metrics and Evaluation	University of Washington	Seattle	Washington	United_States
Ms.	Amber			Sligar	MPH	Institute for Health Metrics and Evaluation	University of Washington	Seattle	Washington	United_States
Mr.	Amanuel	Alemu		Abajobir	MPH	School of Public Health	University of Queensland	Brisbane	QLD	Australia
Mr.	Kalkidan	Hassen		Abate	MS		Jimma University	Jimma	Oromia	Ethiopia
Prof.	Kaja	M		Abbas	PhD		Virginia Tech	Blacksburg	VA	United_States
Prof.	Foad			Abd-Allah	MD	Department of Neurology	Cairo University	Cairo		Egypt
Mr.	Semaw	Ferede		Abera	MSc	School of Public Health, College of Health Sciences	Mekelle University	Mekelle		Ethiopia	Food Security and Institute for Biological Chemistry and Nutrition	University of Hohenheim	Stuttgart		Germany
Mr.	Kelemework			Adane	MS	Department of Medical Microbiology and Immunology, College of Health Sciences	Mekelle University	Mekelle		Ethiopia
Mr.	Arnav			Agarwal	BHSc		University of Toronto	Toronto	Ontario	Canada		McMaster University	Hamilton	Ontario	Canada
Dr.	Aliasghar			Ahmad Kiadaliri	PhD	Department of Clinical Sciences Lund, Orthopedics, Clinical Epidemiology Unit	Lund University	Lund		Sweden
Dr.	Alireza			Ahmadi	PhD		Kermanshah University of Medical Sciences	Kermanshah		Iran			Stockholm		Sweden
Mr.	Muktar	Beshir		Ahmed	MPH	College of Health Sciences, Department of Epidemiology, ICT and e-Learning Coordinator	Jimma University	Jimma	Oromiya	Ethiopia
Dr.	Faris	Hasan		Al Lami	PhD		Baghdad College of Medicine	Baghdad	Baghdad	Iraq
Dr.	Khurshid			Alam	PhD	Murdoch Childrens Research Institute	The University of Melbourne	Parkville	Victoria	Australia		The University of Melbourne	Melbourne	VIC	Australia		The University of Sydney	Sydney	NSW	Australia
Ms.	Deena			Alasfoor	MSc		Ministry of Health	Al Khuwair	Muscat	Oman
Dr.	Reza			Alizadeh-Navaei	PhD	Gastrointestinal Cancer Research Center	Mazandaran University of Medical Sciences	Sari	Mazandaran	Iran
Prof.	Fatma			Al-Maskari	PhD	College of Medicine & Health Sciences	United Arab Emirates University	Al-Ain City		united_arab_emirates
Dr.	Rajaa			Al-Raddadi	PhD		Joint Program of Family and Community Medicine	Jeddah	Makkah	Saudi_Arabia
Dr.	Khalid	A.		Altirkawi	MD		King Saud University	Riyadh		Saudi_Arabia
Prof.	Nelson			Alvis-Guzman	PhD		Universidad de Cartagena	Cartagena de Indias		Colombia
Dr.	Walid			Ammar	PhD		Ministry of Public Health	Beirut		Lebanon
Dr.	Nahla			Anber	PhD		Mansoura University	Mansoura		Egypt
Dr.	Carl Abelardo	T		Antonio	MD	Department of Health Policy and Administration, College of Public Health	University of the Philippines Manila	Manila		Philippines
Dr.	Palwasha			Anwari	MD		Self-employed	Kabul	Kabul	Afghanistan
Mr.	Hamid			Asayesh	PhD	Department of Medical Emergency, School of Paramedic	Qom University of Medical Sciences	Qom		Iran
Dr.	Rana	Jawad		Asghar	MD		South Asian Public Health Forum	Islamabad		Pakistan
Mr.	Tesfay Mehari			Atey	MS		Mekelle University	Mekelle	Tigray	Ethiopia
Dr.	Euripide	Frinel	G. Arthur	Avokpaho	MD		Institut de Recherche Clinique du Bénin (IRCB)	Cotonou		Benin		Laboratoire d'Etudes et de Recherche-Action en Santé (LERAS Afrique)	Parakou		Benin
Mr.	Tadesse			Awoke Ayele	MS		University of Gondar	Gondar		Ethiopia
Dr.	Peter			Azzopardi	MEpi	Department of Paediatrics	The University of Melbourne	Melbourne	VIC	Australia		Murdoch Childrens Research Institute	Melbourne	VIC	Australia	Wardliparingga Aboriginal Research Unit	South Australian Health and Medical Research Institute	Adelaide	SA		Centre for International Health	Burnet Institute	Melbourne	VIC	Australia
Mr.	Umar			Bacha	PhD	School of Health Sciences	University of Management and Technology	Lahore	Punjab	Pakistan
Dr.	Aleksandra			Barac	PhD	Faculty of Medicine	University of Belgrade	Belgrade	Belgrade	Serbia
Prof.	Till			Bärnighausen	MD	Department of Global Health and Population, Harvard T H Chan School of Public Health	Harvard University	Boston	MA	United_States		Africa Health Research Institute	Mtubatuba	KwaZulu-Natal	South_Africa	Institute of Public Health	Heidelberg University	Heidelberg		Germany
Prof.	Shahrzad			Bazargan-Hejazi	PhD	College of Medicine	Charles R. Drew University of Medicine and Science	Los Angeles	CA	United_States	David Geffen School of Medicine	University of California at Los Angeles	Los Angeles	CA	United_States
Dr.	Neeraj			Bedi	MD		College of Public Health and Tropical Medicine	Jazan		Saudi_Arabia
Dr.	Isabela	M		Bensenor	PhD		University of São Paulo	São Paulo	São Paulo	Brazil
Dr.	Adugnaw			Berhane	PhD	College of Health Sciences	Debre Berhan University	Debre Berhan		Ethiopia
Prof.	Pascal	Obong		Bessong	PhD		University of Venda	Thohoyandou	Limpopo	South_Africa
Mr.	Addisu	Shunu		Beyene	MPH	College of Health and Medical Science	Haramaya University	Harar	Oromia	Ethiopia
Dr.	Zulfiqar	A.		Bhutta	PhD	Centre of Excellence in Women and Child Health	Aga Khan University	Karachi		Pakistan	Centre for Global Child Health	The Hospital for Sick Children	Toronto	ON	Canada
Mr.	Charles			Birungi	MS		University College London	London	London	United_Kingdom
Dr.	Zahid	A		Butt	PhD		Al Shifa Trust Eye Hospital	Rawalpindi	Punjab	Pakistan
Mrs.	Lucero			Cahuana-Hurtado	PhD		National Institute of Public Health	Cuernavaca	Morelos	Mexico
Dr.	Hadi			Danawi	PhD		Walden University	Minneapolis	Minnesota	United_States
Dr.	José			das Neves	PhD	I3S- Instituto de Investigação e Inovação em Saúde	University of Porto	Porto		Portugal	INEB - Instituto de Engenharia BiomÃ©dica	University of Porto	Porto		Portugal
Mr.	Kebede			Deribe	MPH		Brighton and Sussex Medical School	Brighton		United_Kingdom	School of Public Health	Addis Ababa University	Addis Ababa		Ethiopia
Dr.	Amare			Deribew	PhD	Nuffield Department of Medicine	University of Oxford	Oxford		United_Kingdom		KEMRI-Wellcome Trust Research Programme	Kilifi		Kenya
Prof.	Don	C		Des Jarlais	PhD		Mount Sinai Beth Israel	New York	New York	United_States		Icahn School of Medicine at Mount Sinai	New York City	New York	United_States
Dr.	Samath	D.		Dharmaratne	MD	Department of Community Medicine, Faculty of Medicine	University of Peradeniya	Peradeniya		Sri_Lanka
Dr.	Shirin			Djalalinia	PhD	Undersecretary for Research & Technology	Ministry of Health & Medical Education	Tehran	Tehran	Iran
Prof.	Kerrie	E		Doyle	PhD		RMIT University	Bundoora	VIC	Australia		Australian National University	Canberra	ACT	Australia
Mr.	Aman	Yesuf		Endries	MPH		Arba Minch University	Arba Minch	SNNPR	Ethiopia
Dr.	Babak			Eshrati	PhD		Ministry of Health and Medical Education	Tehran	Tehran	Iran		Arak University of Medical Sciences	Arak		Iran
Dr.	Emerito Jose	Aquino		Faraon	MD	College of Public Health	University of the Philippines Manila	Manila	Metro Manila	Philippines		Department of Health	Manila		Philippines
Dr.	Maryam	S		Farvid	PhD	Department of Nutrition, Harvard T.H. Chan School of Public Health	Harvard University	Boston	MA	United_States		Harvard/MGH Center on Genomics, Vulnerable Populations, and Health Disparities, Mongan Institute for Health Policy, Massachusetts General Hospital	Boston	MA	United_States
Dr.	Seyed-Mohammad			Fereshtehnejad	PhD	Department of Neurobiology, Care Sciences and Society (NVS)	Karolinska Institutet	Stockholm		Sweden
Mr.	Tesfaye	Regassa		Feyissa	MPH		Wollega University	Nekemte	Oromia	Ethiopia
Dr.	Florian			Fischer	PhD	School of Public Health	Bielefeld University	Bielefeld	North Rhine-Westphalia	Germany
Dr.	Alberto	L		Garcia-Basteiro	MSc Epidemiology		Manhiça Health Research Center	Manhiça	Maputo	Mozambique		Barcelona Institute for Global Health	Barcelona	Barcelona	Spain
Mr.	Tsegaye	Tewelde		Gebrehiwot	MPH		Jimma University	Jimma	Oromia	Ethiopia
Mr.	Hailay	Abrha		Gesesew	MPH		Jimma University	Jimma	Oromia	Ethiopia			Adelide	South Australia	Australia
Mr.	Melkamu Dedefo			Gishu	MS		Haramaya University	Dire Dawa		Ethiopia		Kersa Health and Demographic Surveillance System	Harar		Ethiopia
Ms.	Elizabeth			Glaser	PhD	Heller School for Social Policy and Management	Brandeis University	Waltham	MA	United_States
Prof.	Philimon	N		Gona	PhD		University of Massachusetts Boston	Boston	Massachusetts	United_States
Prof.	Harish	Chander		Gugnani	PhD	Departments of Microbiology and Epidemiology & Biostatistics	Saint James School of Medicine	The Quarter		Anguilla
Dr.	Rahul			Gupta	MD		West Virginia Bureau for Public Health	Charleston	West Virginia	United_States
Dr.	Hassan			Haghparast Bidgoli	PhD		University College London	London	London	United_Kingdom
Mr.	Gessessew	Bugssa		Hailu	MSc		Mekelle University	Mekelle		Ethiopia		Kilte Awlaelo Health and Demographic Surveillance System	Mekelle		Ethiopia
Prof.	Randah	Ribhi		Hamadeh	DPhil		Arabian Gulf University	Manama		Bahrain
Mr.	Mitiku	Teshome		Hambisa	MPH	College of Health and Medical Sciences	Haramaya University	Harar	Harari	Ethiopia
Dr.	Samer			Hamidi	DrPH		Hamdan Bin Mohammed Smart University	Dubai		united_arab_emirates
Dr.	Hilda	L		Harb	MPH		Ministry of Public Health	Beirut	Lebanon	Lebanon
Mr.	Habtamu	Abera		Hareri	MS		Addis Ababa university	Addis Ababa		Ethiopia
Dr.	Nobuyuki			Horita	MD	Department of Pulmonology	Yokohama City University Graduate School of Medicine	Yokohama	Kanagawa	Japan
Dr.	Abdullatif			Husseini	PhD	Institute of Community and Public Health	Birzeit University	Birzeit		Palestine
Dr.	Ahmed			Ibrahim	MD		Alshaab Teaching Hospital	Khartoum		Sudan
Dr.	Spencer	Lewis		James	MD		Denver Health/University of Colorado	Denver	CO	United_States
Prof.	Jost	B		Jonas	MD	Department of Ophthalmology, Medical Faculty Mannheim	Ruprecht-Karls-University Heidelberg	Mannheim	Germany	Germany
Dr.	Amir			Kasaeian	PhD	Hematology-Oncology and Stem Cell Transplantation Research Center	Tehran University of Medical Sciences	Tehran	Tehran	Iran	Endocrinology and Metabolism Population Sciences Institute	Tehran University of Medical Sciences	Tehran	Tehran	Iran
Mr.	Nigussie	Assefa		Kassaw	MPH		Addis Ababa University	Addis Ababa		Ethiopia
Prof.	Yousef	Saleh		Khader	ScD	Department of Community Medicine, Public Health and Family Medicine	Jordan University of Science and Technology	Irbid	Irbid	Jordan
Dr.	Ejaz	Ahmad		Khan	MD		Health Services Academy	Islamabad	Punjab	Pakistan
Dr.	Gulfaraz			Khan	PhD	Department of Microbiology and Immunology, College of Medicine & Health Sciences	United Arab Emirates University	Al Ain	Abu Dhabi	united_arab_emirates
Dr.	Abdullah	Tawfih	Abdullah	Khoja	MD		Mohammed Ibn Saudi University	Riyadh	Saudi Arabia	Saudi_Arabia			Baltimore	md	United_States
Dr.	Jagdish			Khubchandani	PhD	Department of Nutrition and Health Science	Ball State University	Muncie	Indiana	United_States
Dr.	Yun Jin			Kim	PhD	Faculty of Chinese Medicine	Southern University College	Skudai	Johor	Malaysia
Dr.	Ai			Koyanagi	MD	Research and Development Unit	Parc Sanitari Sant Joan de Deu (CIBERSAM)	Barcelona		Spain
Prof.	Barthelemy			Kuate Defo	PhD	Department of Social and Preventive Medicine, School of Public Health	University of Montreal	Montreal	Quebec	Canada	Department of Demography and Public Health Research Institute	University of Montreal	Montreal		Canada
Dr.	Heidi	J.		Larson	PhD	Department of Infectious Disease Epidemiology	London School of Hygiene & Tropical Medicine	London		United_Kingdom	Institute for Health Metrics and Evaluation	University of Washington	Seattle	WA	United_States
Dr.	Asma		Abdul	Latif	PhD	Department of Zoology	Lahore College for Women University	Lahore	Punjab	Pakistan
Mr.	Cheru	Tesema		Leshargie	MPH		Debre Markos University	Debre Markos	Amhara	Ethiopia
Prof.	Raimundas			Lunevicius	PhD		Aintree University Hospital National Health Service Foundation Trust	Liverpool		United_Kingdom	School of Medicine	University of Liverpool	Liverpool		United_Kingdom
Dr.	Mohammed			Magdy Abd El Razek	MBBCH	Aswan University Hospital	Aswan Faculty of Medicine	Aswan		Egypt
Prof.	Reza			Majdzadeh	PhD	Knowledge Utilization Research Center	Tehran University of Medical Sciences	Tehran		Iran
Prof.	Azeem			Majeed	MD	Department of Primary Care & Public Health	Imperial College London	London	England	United_Kingdom
Prof.	Reza			Malekzadeh	MD	Digestive Diseases Research Institute	Tehran University of Medical Sciences	Tehran		Iran	Digestive Diseases Research Institute	Tehran University of Medical Sciences	Tehran		Iran
Dr.	Tsegahun			Manyazewal	PhD		Ethiopian Public Health Association	Addis Ababa		Ethiopia
Asst_Professor	Desalegn			Markos	MS		Madda Walabu University	Robe		Ethiopia
Dr.	Habibolah			Masoudi Farid	MD		State Welfare Organisation	Tehran	TEHRAN	Iran
Dr.	Alem			Mehari	MD	College of Medicine	Howard University	Washington	DC	United_States
Mr.	Alemayehu	B		Mekonnen	MS		University of Gondar	Gondar	Amhara region	Ethiopia		University of Sydney	Sydney	NSW	Australia
Dr.	Peter			Memiah	PhD		University of West Florida	Pensacola	FL	United_States
Prof.	Ziad	A.		Memish	MD		Saudi Ministry of Health	Riyadh		Saudi_Arabia	College of Medicine	Alfaisal University	Riyadh		Saudi_Arabia
Dr.	Walter			Mendoza	MD		United Nations Population Fund	Lima		Peru
Mr.	Melkamu	Merid		Mengesha	MPH	College of Health and Medical Sciences	Haramaya University	Harar	Kebele 18	Ethiopia
Mr.	Desalegn	Tadese		Mengistu	MS	College of Health Sciences	Mekelle University	Mekelle	Tigray	Ethiopia
Dr.	George	A.		Mensah	MD	Center for Translation Research and Implementation Science, National Heart, Lung, and Blood Institute	National Institutes of Health	Bethesda	MD	United_States
Mr.	Haftay	Berhane		Mezgebe	MS		Mekelle University	Mekelle	Tigray	Ethiopia
Dr.	Francis	Apolinary		Mhimbira	MS		Ifakara Health Institute	Bagamoyo	Coast Region	Tanzania
Dr.	Ted	R		Miller	PhD		Pacific Institute for Research & Evaluation	Calverton	MD	United_States	Centre for Population Health	Curtin University	Perth	WA	Australia
Prof.	Ami	R.		Moore	PhD		University of North Texas	Denton	Texas	United_States
Dr.	Ghina	R		Mumtaz	PhD	Infectious Disease Epidemiology Group	Weill Cornell Meicine - Qatar	Doha		Qatar
Prof.	Gopalakrishnan			Natarajan	DM		Madras Medical College	Chennai, India		India
Prof.	Joel			Negin	PhD		University of Sydney	Sydney	New South Wales	Australia
Prof.	Carla	Makhlouf		Obermeyer	DSc	Center for Research on Population and Health, Faculty of Health Sciences	American University of Beirut	Beirut		Lebanon
Dr.	Felix	Akpojene		Ogbo	MPH	Centre for Health Research	Western Sydney University	Sydney	New South Wales	Australia
Prof.	In-Hwan			Oh	PhD	Department of Preventive Medicine, School of Medicine	Kyung Hee University	Seoul		South_Korea
Dr.	Erika			Ota	PhD		St. Luke's International University	Tokyo	Tokyo	Japan
Prof.	David	M		Pereira	PhD	REQUIMTE/LAQV, Laboratório de Farmacognosia, Departamento de Química, Faculdade de Farmácia	Universidade do Porto	Porto		Portugal
Dr.	Farshad			Pourmalek	PhD		University of British Columbia	Vancouver	British Columbia	Canada
Dr.	Mostafa			Qorbani	PhD	Non-Communicable Diseases Research Center	Alborz University of Medical Sciences	Karaj		Iran
Dr.	Amir			Radfar	MD		A T Still University	Kirksville	MO	United_States
Dr.	Anwar			Rafay	MS		Contech International Health Consultants	Lahore	Punjab	Pakistan		Contech School of Public Health	Lahore	Punjab	Pakistan
Prof.	Vafa			Rahimi-Movaghar	MD	Sina Trauma and Surgery Research Center	Tehran University of Medical Sciences	Tehran	Tehran	Iran
Mr.	Rajesh Kumar			Rai	MPH		Society for Health and Demographic Surveillance	Suri	West Bengal	India
Prof.	Usha			Ram	PhD		International Institute for Population Sciences	Mumbai	Maharashtra	India
Dr.	David	Laith		Rawaf	MD	WHO Collaborating Centre	Imperial College London	London		United_Kingdom		North Hampshire Hospitals	Basingstroke		United_Kingdom		University College London Hospitals	London		United_Kingdom
Prof.	Salman			Rawaf	MD		Imperial College London	London		United_Kingdom
Prof.	Andre	M.N.		Renzaho	PhD		Western Sydney University	Penrith	NSW	Australia
Dr.	Satar			Rezaei	PhD	School of Public Health	Kermanshah University of Medical Sciences	Kermanshah		Iran
Dr.	Mohammad Sadegh			Rezai	MD		Mazandaran University of Medical Sciences	Sari	Mazandaran	Iran
Mr.	Hirbo	Shore		Roba	MPH	College of Health and Medical Sciences	Haramaya University	Harar		Ethiopia
Dr.	Gholamreza			Roshandel	PhD	Golestan Research Center of Gastroenterology and Hepatology	Golestan University of Medical Sciences	Gorgan		Iran	Digestive Diseases Research Institute	Tehran University of Medical Sciences	Tehran		Iran
Dr.	Mahdi			Safdarian	MD		Sina Trauma & Surgery Research Center	Tehran		Iran
Dr.	Saeid			Safiri	PhD	Managerial Epidemiology Research Center, Department of Public Health, School of Nursing and Midwifery	Maragheh University of Medical Sciences	Maragheh		Iran
Dr.	Mohammad Ali			Sahraian	MD	MS Research Center, Neuroscience Institute	Tehran University of Medical Sciences	Tehran		Iran
Prof.	Payman			Salamati	MD	Sina Trauma and Surgery Research Center	Tehran University of Medical Sciences	Tehran	Tehran	Iran
Dr.	Abdallah	M.		Samy	PhD		Ain Shams University	Cairo		Egypt			Lawrence	Kansas	United_States
Prof.	Benn			Sartorius	PhD	Public Health Medicine, School of Nursing and Public Health	University of KwaZulu-Natal	Durban		South_Africa	UKZN Gastrointestinal Cancer Research Centre	South African Medical Research Council (SAMRC)	Durban		South_Africa
Dr.	Sadaf	G		Sepanlou	PhD	Digestive Diseases Research Institute	Tehran University of Medical Sciences	Tehran	Tehran	Iran
Dr.	Masood	Ali		Shaikh	MD		Independent Consultant	Karachi		Pakistan
Mr.	Morteza			Shamsizadeh	MPH	Department of Medical Surgical Nursing, School of Nursing and Midwifery	Hamadan University of Medical Sciences	Hamadan		Iran
Mr.	Ephrem	Lejore	Sibamo	Sibamo	MPH		Wolaita Sodo University	Wolaita Sodo	SNNP Region	Ethiopia
Dr.	Jasvinder	A.		Singh	MD		University of Alabama at Birmingham and Birmingham Veterans Affairs Medical Center	Birmingham	Alabama	United_States
Dr.	Badr	H	A	Sobaih	MD		King Saud university	Riyadh	middle province	Saudi_Arabia			Riyadh		Saudi_Arabia
Dr.	Sergey			Soshnikov	PhD	Federal Research Institute for Health Organization and Informatics	Ministry of Health of the Russian Federation	Moscow		Russia
Dr.	Muawiyyah	Babale		Sufiyan	MBA		Ahmadu Bello University, Zaria	Zaria	Kaduna State	Nigeria
Prof.	Bryan	L		Sykes	PhD	Departments of Criminology, Law & Society, Sociology, and Public Health	University of California, Irvine	Irvine	CA	United_States
Prof.	Nuno			Taveira	PhD		Instituto Superior de Ciências da Saúde Egas Moniz	Almada		Portugal		Faulty of Pharmacy, Universidade de Lisboa	Lisboa		Portugal
Mr.	Teketo	Kassaw		Tegegne	MPH		Debre Markos University	Debre Markos		Ethiopia
Dr.	Arash			Tehrani-Banihashemi	PhD	Preventive Medicine and Public Health Research Center	Iran University of Medical Sciences	Tehran	Tehran	Iran
Mr.	Tesfalidet			Tekelab	MS		Wollega University	Nekemte	Oromia Region	Ethiopia		University of Newcastle	Newcastle	New south Wales	Australia
Mr.	Girma			Temam Shifa	MPH		Arba Minch University	Arba Minch	SNNPR	Ethiopia		Addis Ababa University	Addis Ababa	Addis Ababa	Ethiopia
Dr.	Mohamad-Hani			Temsah	MD		King Saud University	Riyadh		Saudi_Arabia		King Faisal Specialist Hospital and Research Center	Riyadh		Saudi_Arabia
Dr.	Belay			Tesssema	PhD		University of Gondar	Gondar	Amhara	Ethiopia
Dr.	Roman			Topor-Madry	PhD	Institute of Public Health, Faculty of Health Sciences	Jagiellonian University Medical College	Kraków		Poland	Faculty of Health Sciences	Wroclaw Medical University	Wroclaw		Poland
Dr.	Kingsley	Nnanna		Ukwaja	MD	Department of Internal Medicine	Federal Teaching Hospital	Abakaliki	Ebonyi State	Nigeria
Dr.	Olalekan	A		Uthman	PhD	Warwick Medical School	University of Warwick	Coventry		United_Kingdom
Prof.	Stein Emil			Vollset	DrPH	Center for Disease Burden	Norwegian Institute of Public Health	Bergen	NA	Norway	Department of Global Public Health and Primary Care	University of Bergen	Bergen		Norway	Institute for Health Metrics and Evaluation	University of Washington	Seattle	WA	United_States
Mr.	Fiseha			Wadilo	MS		Wolaita Sodo University	wolaita sodo	SNNPR	Ethiopia
Mr.	Tolassa			Wakayo	MS		Jimma University	Jimma	Oromia	Ethiopia
Mr.	Minyahil	Alebachew		Woldu	MS		Addis Ababa University	Addis Ababa	Addis Ababa	Ethiopia					Ethiopia
Mr.	Abdulhalik			Workicho	MPH		Jimma University	Jimma	Oromia	Ethiopia		Ghent University	Ghent		Belgium
Mr.	Shimelash	Bitew		Workie	MPH		Wolaita Sodo University	Wolaita sodo	SNNPR	Ethiopia
Mr.	Mohsen			Yaghoubi	MA		University of Saskatchewan	Saskatoon	Saskatchewan	Canada			Tehran	Tehran	Iran
Mrs.	Ayalnesh	Zemene		Yalew	MS		Mekelle University	Mekelle	Tigray	Ethiopia
Mr.	Hassen	Hamid		Yimam	MPH		Mizan Tepi University	Mizan Teferi		Ethiopia
Mr.	Naohiro			Yonemoto	MPH	Department of Biostatistics, School of Public Health	Kyoto University	Kyoto		Japan
Dr.	Seok-Jun			Yoon	PhD	Department of Preventive Medicine, College of Medicine	Korea University	Seoul		South_Korea
Dr.	Marcel			Yotebieng	PhD		The Ohio State University	Columbus	Ohio	United_States			Kinshasa	Kinshasa	Democratic_Republic_of_the_Congo
Prof.	Mustafa	Z		Younis	DrPH		Jackson State University	Jackson	MS	United_States
Prof.	Maysaa	El Sayed		Zaki	PhD	Faculty of Medicine	Mansoura University	Mansoura		Egypt
Dr.	Aisha	O		Jumaan	PhD		Independent Consultant	Seattle	Washington	United_States
Prof.	Theo			Vos	PhD	Institute for Health Metrics and Evaluation	University of Washington	Seattle	Washington	United_States
Prof.	Simon	I.		Hay	DSc	Oxford Big Data Institute, Li Ka Shing Centre for Health Information and Discovery	University of Oxford	Oxford		United_Kingdom	Institute for Health Metrics and Evaluation	University of Washington	Seattle	Washington	United_States
Prof.	Mohsen			Naghavi	PhD	Institute for Health Metrics and Evaluation	University of Washington	Seattle	Washington	United_States
Prof.	Christopher	J	L	Murray	DPhil	Institute for Health Metrics and Evaluation	University of Washington	Seattle	Washington	United_States
Prof.	Ali	H.		Mokdad	PhD	Institute for Health Metrics and Evaluation	University of Washington	Seattle	Washington	United_States
